# Supplementary material for: Baseline Gene Expression Levels in Falkland-Malvinas Island Penguins: Towards a New Monitoring Paradigm
Source: Life (Basel). 2022 Feb 9;12(2):258. doi: 10.3390/life12020258 (PMC8880734; doi:10.3390/life12020258)
Supplement: Supplementary file 1 [file life-12-00258-s001.zip]

Archive with 1 entries (1 files):
- life-1469844-supplementary.pdf
